# Supplementary material for: Differential effect of histone H3.3 depletion on retroviral repression in embryonic stem cells
Source: Clin Epigenetics. 2023 May 11;15:83. doi: 10.1186/s13148-023-01499-5 (PMC10176700; doi:10.1186/s13148-023-01499-5)
Supplement: Supplementary file 2 — Additional file 2: Table S1. Primers list. [file 13148_2023_1499_MOESM2_ESM.xlsx]

## Sheet: CRISPR guides
sgRNA 3 DAXX	CACCGTGACGACGACGAAGATAACG
	AAACCGTTATCTTCGTCGTCGTCAC
sgRNA 1 H3.3B	CACCGAAAGCCCCCCGCAAACAGC
	AAACGCTGTTTGCGGGGGGCTTTC
sgRNA 2 H3.3B	CACCGTCTGCCTACCTGTAGCGGTG
	AAACCACCGCTACAGGTAGGCAGAC

## Sheet: shRNA
H3.3A shRNA	TTCATTTGTGTGTGAATTTCT
H3.3B shRNA	GATTTCTGGTAACGACGGA
Trim28 shRNA	GCCATGATAGACTGGCTTGTA

## Sheet: Expression
H3.3A Exon3-4	CTTTGCAGGAGGCAAGTGAG
	GGCGTGCTAGCTGGATATCTT
H3.3B Exon1-2	AGCTGCCATTCCAGAGATTG
	GCTTCGCTAGCCTCCTGAA
Trim28 Exon4-5	CCTCGTGCTGTTCTGTGAGA
	TGGTACTGATGGTCCTTGTGA
Trim28 Exon16-17	ACCTGACCTTGATTCGTGCT
	GCCTTGTCCTCAGTCAGCTT
DAXX Exon3-4	CTATAGGCCAGGCGTTGACC
	GCCAAGGTTCGATTTTCCCG
GAPDH Exon6-7	GTGTTCCTACCCCCAATGTGT
	ATTGTCATACCAGGAAATGAGCTT
UBC Exon1-2	CAGCCGTATATCTTCCCAGACT
	CTCAGAGGGATGCCAGTAATCTA

## Sheet: CHIP
GAPDH	ACCTTTAGCCTTGCCCTTT
	ACATCACCCCCATCACTCAT
PBS	TGGCCAGCAACTTATCTGTG
	CAGGCGCATAAAATCAGTCA
OCT4	CCCTTCCAGAGCCCCTTTCAGTAA
	GCACCAGGGTCTCCGATTTGCATA
5 UTR	CCTCCACACACCATCACTCA
	CCTGTTTGGCCCATATTCAG
GFP	AGCTGAAGGGCATCGACTT
	GATGCCGTTCTTCTGCTTGT
5'Fkbp6	CATGCTCGCTGCGTCTATC
	ATCTTGCCGCACAACTGTCT
EGFRgb	CATCGGAAAGCAAAGGAAGT
	TACATGGCTCCTGCTGTTTG
Intergenic_Ch8	AAGGGGCCTCTGCTTAAAAA
	AGAGCTCCATGGCAGGTAGA
b -globin	GCCATAGCCACCCTGTGTAG
	CTGCCCACTCTGTCCTCTCT
